# Supplementary material for: Reverse Microbiomics: A New Reverse Dysbiosis Analysis Strategy and Its Usage in Prediction of Autoantigens and Virulent Factors in Dysbiotic Gut Microbiomes From Rheumatoid Arthritis Patients
Source: Front Microbiol. 2021 Feb 25;12:633732. doi: 10.3389/fmicb.2021.633732 (PMC7947680; doi:10.3389/fmicb.2021.633732)
Supplement: Supplementary Table 1 — Summary of literature on gut microbiome in rheumatoid arthritis. [file Table_1.xlsx]

## Sheet: Sheet1
Supplementary Table 1 Summary of literature on gut microbiome in rheumatoid arthris.
No.	Reference	Populations’ studies (number)	Scientific name	Alterations in RA	PMID
1	Zhang, et al. Nat Med. 2015, 2:895-905.	Treatment-naive RA(n=77) Unrelated healthy controls(n=80) Treatment-naive RA(n=17) Relatives healthy controls(n=17)	Bifidobacterium bifidum	Decrease	26214836
2	Ciccia F et al. Best Pract Res Clin Rheumatol. 2016, 30(5):889-900.	review	Bifidobacterium bifidum	Decrease	27964794
3	Wells PM, et al. J Autoimmun.2019,S0896-8411(18)30658-9.	review	Bifidobacterium dentium	Increase	30850234
			Bifidobacterium bifidum	Decrease
4	Zamani B, et al. Int J Rheum Dis. 2016, 19(9):869-79.	probiotic group (n=30) placebo groups(n=30)	Bifidobacterium bifidum	probiotic	27135916
5	Zamani B, et al. Br J Nutr. 2017, 117(8):1095-1102.	Probiotic treatment RA(n = 27) Placebo treatment RA (n =27)	Bifidobacterium bifidum	Decrease	28490394
6	Maeda Y, et al. Arthritis Rheumatol. 2016, 68(11):2646-2661.	Early RA(n=17) Healthy controls (n=14) SKG mice	Bifidobacterium bifidum	probiotics	27333153
7	Zhang, et al. Nat Med. 2015, 2:895-905.	Treatment-naive RA(n=77) Unrelated healthy controls(n=80) Treatment-naive RA(n=17) Relatives healthy controls(n=17)	Sutterella wadsworthensis	Decrease	26214836
			Megamonas hypermegale	Decrease
			Klebsiella pneumoniae	Decrease
			Bacteroides plebeius	Decrease
			Clostridium asparagiforme	Increase
			Gordonibacter pamelaeae	Increase
			Eggerthella lenta	Increase
			Lachnospiraceae bacterium	Increase
			Bifidobacterium dentium	Increase
			Lactobacillus sp	Increase
			Ruminococcus lactaris	Increase
			Bacteroides sp	Increase
			Lactobacillus salivarius	Increase
			Haemophilus sp.	Decrease
8	Ebringer A, et al. Autoimmun Rev. 2010, 9(4):216-23.	Review	Proteus mirabilis	Increase	19895906
9	Taneja V. FEBS Lett. 2014, 17;588(22):4244-9.	Review			24873878
10	Christopoulos G, et al. Clin Rheumatol. 2017, 36(3):527-535.	RA (n=63) Healthy controls (n=38)			27722971
11	Arabski M, et al. Clin Biochem. 2012, 45(16-17):1374-82.	RA (n=50) Healthy controls (n=50)			22749779
12	Alipour B, et al. Int J Rheum Dis. 2014, 17(5):519-27.	Probiotic group (n=22) Placebo groups(n=24)	Lactobacillus casei	Probiotic	24673738
13	Schorpion A, et al. Curr Rheumatol Rep. 2017, 19(11):73.	Review			29094223
14	Zamani B, et al. Int J Rheum Dis. 2016, 19(9):869-79	Probiotic group (n=30) Placebo groups(n=30)			27135916
15	Shinebaum R, et al. Br J Rheumatol. 1987, 26(5):329-33.	RA(n=25) Healthy controls(n=25)	Clostridium perfringens	Increase	2889500
16	Sandhya P, et al. Int J Rheum Dis. 2016, 19(1):8-20.	Review			26385261
17	Neumann VC, et al. Br J Rheumatol. 1987, 26(5):334-7.	SASP treatment (n=14) DPA treatment(n=12)			2889501
18	Scher JU, et al. Elife. 2013, 2:e01202.	Early untreated RA (n=44) Established treated RA (n=26)	Prevotella copri	Increase	24192039
	Drago L. J Clin Med. 2019, 8(11).				31683983
	Lee JY, et al. Genes (Basel). 2019, 10(10).	RA (n=9) osteoarthritis (OA) (n=9)			31557878
19	Maeda Y, et al. Arthritis Rheumatol. 2016, 68(11):2646-2661.	RA (n=17) Healthy controls (n=14)			27333153
20	Maeda Y, et al. J Clin Med. 2017, 6(6).	Review			28598360
21	Maeda Y, et al. J Clin Med. 2017, 6(6).	Review	Prevotella histicola	Decrease	28598360
22	Marietta EV et al. Arthritis Rheumatol. 2016, 68(12):2878-2888.	Humanized Mice	Prevotella histicola	Probiotic	27337150
23	Vaahtovuo J et al. J Rheumatol. 2008，35(8):1500-1505.	RA (n=51) Fibromyalgia (FM) (n=50)	Bacteroides fragilis	Decrease	18528968
24	Chen J et al. Genome Med. 2016, 21;8(1):43.	RA(n=40) Healthy controls(n=32)	Collinsella aerofaciens	Increase	27102666
25	Newkirk MM, et al. Rheumatology (Oxford). 2010, 49(7):1311-1316.	RA rheumatoid factor (RF+ n=17) RA rheumatoid factor (RF- n=19)	Escherichia coli	Increase	20360042;16091399
